# Supplementary material for: Low-Platinum-Content Exchange-Coupled CoPt Nanoalloys with Enhanced Magnetic Properties
Source: Nanomaterials (Basel). 2024 Mar 7;14(6):482. doi: 10.3390/nano14060482 (PMC10974076; doi:10.3390/nano14060482)
Supplement: Supplementary file 1 [file nanomaterials-14-00482-s001.zip]

Archive with 1 entries (1 files):
- nanomaterials-2887396-supplementary.pdf
